# Supplementary material for: Genome-wide association study for metabolic syndrome reveals APOA5 single nucleotide polymorphisms with multilayered effects in Koreans
Source: Lipids Health Dis. 2024 Aug 28;23:272. doi: 10.1186/s12944-024-02248-0 (PMC11351254; doi:10.1186/s12944-024-02248-0)
Supplement: Supplementary file 1 — Supplementary Material 1: Supplementary tables [file 12944_2024_2248_MOESM1_ESM.xlsx]

## Sheet: Supplementary Tables
Supplementary Tables Overview
Table S1	Independent signals from GWAS for each MetS diagnostic component derived from Conditional and Joint multiple-SNP Analysis(COJO)
Table S2	Comparison of independent signals for GWAS of age/sex adjustment and additional adjustment of lifestyle factors and 5 genetic principal components
Table S3	Exonic nonsynonymous SNPs with genome-wide significance derived from MetS GWAS and its components
Table S4	MetS related independent signals in association with each diagnostic component
Table S5	Fine-mapping results of KoGES participants based on TG values (PIP>0.1)
Table S6	Fine-mapping results of UK Biobank participants based on TG values (PIP>0.1)
Table S7	Multilayered effects of rs651821 and rs2266788 in metabolic syndrome prevalence, plasma TG and HDL values

## Sheet: Table S1
Table S1. Independent signals from GWAS for each MetS diagnostic component derived from Conditional and Joint multiple-SNP Analysis(COJO)
MetS Component	rsID_REF_ALT	CHR	Position	Effect Allele	OR	95% lower	95% upper	95% CI	P-value	AF case	AF control	EAF (case/control)	Nearest Genes	Nearest Gene distances in kilobases	Functional Consequence	Exonic function	Amino acid change	Xref.refGene	cytoBand	SIFT_score	SIFT_pred	Polyphen2_HDIV_score	Polyphen2_HDIV_pred	Polyphen2_HVAR_score	Polyphen2_HVAR_pred	LRT_score	LRT_pred	MutationTaster_score	MutationTaster_pred	MutationAssessor_score	MutationAssessor_pred	FATHMM_score	FATHMM_pred	PROVEAN_score	PROVEAN_pred	VEST3_score	CADD_raw	CADD_phred	DANN_score	fathmm-MKL_coding_score	fathmm-MKL_coding_pred	MetaSVM_score	MetaSVM_pred	MetaLR_score	MetaLR_pred	integrated_fitCons_score	integrated_confidence_value	GERP++_RS	phyloP7way_vertebrate
BP	rs1275985_C_T	2	26911745	T	0.9126	0.886091	0.939902	0.89 - 0.94	1.17961e-09	0.2068	0.2203	0.207/0.220	CIB4;KCNK3	48;4	intergenic	.	.	.	2p23.3	.	.	.	.	.	.	.	.	.	.	.	.	.	.	.	.	.	.	.	.	.	.	.	.	.	.	.	.	.	.
BP	rs117262811_G_C	2	54898273	C	1.222	1.14762	1.30121	1.15 - 1.3	3.87499e-10	0.04197	0.03517	0.042/0.035	SPTBN1		3'-UTR	.	.	.	2p16.2	.	.	.	.	.	.	.	.	.	.	.	.	.	.	.	.	.	.	.	.	.	.	.	.	.	.	.	.	.	.
BP	rs1470492_G_T	2	165004184	T	0.8996	0.877811	0.92193	0.88 - 0.92	2.60559e-17	0.4162	0.4397	0.416/0.440	FIGN;GRB14	412;345	intergenic	.	.	.	2q24.3	.	.	.	.	.	.	.	.	.	.	.	.	.	.	.	.	.	.	.	.	.	.	.	.	.	.	.	.	.	.
BP	rs3821843_G_A	3	53558012	A	1.079	1.05311	1.10553	1.05 - 1.11	8.35725e-10	0.4845	0.4656	0.485/0.466	CACNA1D	.	intronic	.	.	Primary aldosteronism, seizures, and neurologic abnormalities, Autosomal dominant;Sinoatrial node dysfunction and deafness, Autosomal recessive	3p21.1	.	.	.	.	.	.	.	.	.	.	.	.	.	.	.	.	.	.	.	.	.	.	.	.	.	.	.	.	.	.
BP	rs112478109_C_T	4	40604394	T	0.9022	0.870848	0.93468	0.87 - 0.93	1.16342e-08	0.129	0.1402	0.129/0.140	RBM47	.	intronic	.	.	.	4p14	.	.	.	.	.	.	.	.	.	.	.	.	.	.	.	.	.	.	.	.	.	.	.	.	.	.	.	.	.	.
BP	rs12509595_T_C	4	81182554	C	1.175	1.14548	1.20528	1.15 - 1.21	1.58476e-35	0.3673	0.334	0.367/0.334	PRDM8;FGF5	57;5	intergenic	.	.	.	4q21.21	.	.	.	.	.	.	.	.	.	.	.	.	.	.	.	.	.	.	.	.	.	.	.	.	.	.	.	.	.	.
BP	rs1051488_C_T	6	31322911	C	1.079	1.05297	1.10567	1.05 - 1.11	1.02807e-09	0.4524	0.4346	0.452/0.435	HLA-B	.	exonic	nonsynonymous SNV	A329T	.	6p21.33	0.235	T	0	B	0.002	B	.	.	1	P	.	.	6.09	T	-1.21	N	0.18	3.014	22.3	0.217	0.049	N	-0.991	T	0.001	T	0.635	0	1.67	-0.061
BP	rs6463224_C_A	7	1140418	A	1.073	1.04638	1.1003	1.05 - 1.1	3.84132e-08	0.3643	0.35	0.364/0.350	C7orf50	.	intronic	.	.	.	7p22.3	.	.	.	.	.	.	.	.	.	.	.	.	.	.	.	.	.	.	.	.	.	.	.	.	.	.	.	.	.	.
BP	rs28394055_C_T	8	143996923	T	0.9206	0.896982	0.94484	0.9 - 0.94	4.34782e-10	0.3117	0.3276	0.312/0.328	CYP11B2	.	intronic	.	.	Aldosterone to renin ratio raised (3);Hypoaldosteronism, congenital, due to CMO I deficiency, Autosomal recessive;Hypoaldosteronism, congenital, due to CMO II deficiency, Autosomal recessive	8q24.3	.	.	.	.	.	.	.	.	.	.	.	.	.	.	.	.	.	.	.	.	.	.	.	.	.	.	.	.	.	.
BP	rs10883806_C_T	10	104713076	T	0.8867	0.862095	0.912008	0.86 - 0.91	5.29293e-17	0.2367	0.2573	0.237/0.257	CNNM2	.	intronic	.	.	Hypomagnesemia 6, renal, Autosomal dominant;Hypomagnesemia, seizures, and mental retardation, Autosomal recessive, Autosomal dominant	10q24.32	.	.	.	.	.	.	.	.	.	.	.	.	.	.	.	.	.	.	.	.	.	.	.	.	.	.	.	.	.	.
BP	rs1216743_G_A	11	100573120	A	1.073	1.0473	1.09933	1.05 - 1.1	1.20512e-08	0.4732	0.4569	0.473/0.457	ARHGAP42	.	intronic	.	.	.	11q22.1	.	.	.	.	.	.	.	.	.	.	.	.	.	.	.	.	.	.	.	.	.	.	.	.	.	.	.	.	.	.
BP	rs7136259_T_C	12	90081188	T	0.888	0.866132	0.91042	0.87 - 0.91	9.27633e-21	0.3681	0.3935	0.368/0.394	ATP2B1	.	intronic	.	.	.	12q21.33	.	.	.	.	.	.	.	.	.	.	.	.	.	.	.	.	.	.	.	.	.	.	.	.	.	.	.	.	.	.
BP	rs77768175_A_G	12	112736118	G	0.8255	0.798131	0.853807	0.8 - 0.85	6.39965e-29	0.1473	0.1667	0.147/0.167	HECTD4	.	intronic	.	.	.	12q24.13	.	.	.	.	.	.	.	.	.	.	.	.	.	.	.	.	.	.	.	.	.	.	.	.	.	.	.	.	.	.
BP	rs112735431_G_A	17	78358945	A	1.682	1.49703	1.88982	1.5 - 1.89	2.05926e-18	0.01362	0.008729	0.014/0.009	RNF213	.	exonic	nonsynonymous SNV	R4810K	.	17q25.3	0.171	T	0.717	P	0.227	B	0.01	N	1	N	2.255	M	1.93	T	-1.76	N	0.074	0.493	7.374	0.837	0.21	N	-1.064	T	0.053	T	0.719	0	2.04	0.917
BP	rs167479_G_T	19	11526765	T	0.8995	0.877982	0.921546	0.88 - 0.92	9.57009e-18	0.4821	0.5046	0.482/0.505	RGL3	.	exonic	nonsynonymous SNV	P162H	.	19p13.2	.	.	.	.	.	.	.	.	.	.	.	.	.	.	.	.	.	.	.	.	.	.	.	.	.	.	.	.	.	.
BP	rs6108784_T_C	20	10964366	C	1.072	1.04625	1.09838	1.05 - 1.1	2.07059e-08	0.4645	0.449	0.465/0.449	LOC101929413;LINC02871	74;43	intergenic	.	.	.	20p12.2	.	.	.	.	.	.	.	.	.	.	.	.	.	.	.	.	.	.	.	.	.	.	.	.	.	.	.	.	.	.
WC	rs506589_T_C	1	177894287	C	1.078	1.04969	1.10707	1.05 - 1.11	3.14784e-08	0.2944	0.2796	0.294/0.280	LINC01741;SEC16B	215;4	intergenic	.	.	.	1q25.2	.	.	.	.	.	.	.	.	.	.	.	.	.	.	.	.	.	.	.	.	.	.	.	.	.	.	.	.	.	.
WC	rs62048402_G_A	16	53803223	A	1.131	1.09066	1.17283	1.09 - 1.17	3.0117e-11	0.1324	0.1195	0.132/0.120	FTO	.	intronic	.	.	Growth retardation, developmental delay, facial dysmorphism, Autosomal recessive	16q12.2	.	.	.	.	.	.	.	.	.	.	.	.	.	.	.	.	.	.	.	.	.	.	.	.	.	.	.	.	.	.
WC	rs9947403_C_T	18	57869750	T	1.092	1.06111	1.12379	1.06 - 1.12	1.81007e-09	0.2418	0.2275	0.242/0.228	PMAIP1;MC4R	298;169	intergenic	.	.	.	18q21.32	.	.	.	.	.	.	.	.	.	.	.	.	.	.	.	.	.	.	.	.	.	.	.	.	.	.	.	.	.	.
WC	rs2302382_C_A	19	46172569	A	1.132	1.08772	1.17808	1.09 - 1.18	1.11513e-09	0.1066	0.09587	0.107/0.096	GIPR	.	intronic	.	.	.	19q13.32	.	.	.	.	.	.	.	.	.	.	.	.	.	.	.	.	.	.	.	.	.	.	.	.	.	.	.	.	.	.
FBS	rs1260326_T_C	2	27730940	C	1.149	1.11775	1.18112	1.12 - 1.18	5.0332e-23	0.4714	0.4406	0.471/0.441	GCKR	.	exonic	nonsynonymous SNV	L446P	.	2p23.3	1	T	0	B	0	B	0.077	N	0.267	P	.	.	2.31	T	2.42	N	0.368	-0.625	0.108	0.04	0.018	N	-1.049	T	0	T	0.554	0	2.95	0.002
FBS	rs12712928_G_C	2	45192080	C	1.129	1.0978	1.16109	1.1 - 1.16	2.04883e-17	0.3913	0.3631	0.391/0.363	SIX3;SIX2	19;40	intergenic	.	.	.	2p21	.	.	.	.	.	.	.	.	.	.	.	.	.	.	.	.	.	.	.	.	.	.	.	.	.	.	.	.	.	.
FBS	rs74870851_A_G	2	169776223	G	1.145	1.11304	1.17788	1.11 - 1.18	6.47361e-21	0.3787	0.349	0.379/0.349	G6PC2;ABCB11	10;1	intergenic	.	.	.	2q31.1	.	.	.	.	.	.	.	.	.	.	.	.	.	.	.	.	.	.	.	.	.	.	.	.	.	.	.	.	.	.
FBS	rs117809958_T_A	2	234191103	A	1.256	1.15959	1.36043	1.16 - 1.36	2.20617e-08	0.03173	0.02577	0.032/0.026	ATG16L1	.	intronic	.	.	.	2q37.1	.	.	.	.	.	.	.	.	.	.	.	.	.	.	.	.	.	.	.	.	.	.	.	.	.	.	.	.	.	.
FBS	rs864975_T_C	3	63885615	T	0.9193	0.89342	0.94593	0.89 - 0.95	7.60486e-09	0.3454	0.3635	0.345/0.364	ATXN7	.	intronic	.	.	Spinocerebellar ataxia 7, Autosomal dominant	3p14.1	.	.	.	.	.	.	.	.	.	.	.	.	.	.	.	.	.	.	.	.	.	.	.	.	.	.	.	.	.	.
FBS	rs1882099_A_G	4	1352685	G	0.9247	0.899465	0.950643	0.9 - 0.95	2.90617e-08	0.4211	0.4395	0.421/0.440	UVSSA	.	intronic	.	.	UV-sensitive syndrome 3, Autosomal recessive	4p16.3	.	.	.	.	.	.	.	.	.	.	.	.	.	.	.	.	.	.	.	.	.	.	.	.	.	.	.	.	.	.
FBS	rs9379084_G_A	6	7231843	A	0.894	0.860923	0.928348	0.86 - 0.93	5.64326e-09	0.1507	0.1649	0.151/0.165	RREB1	.	exonic	nonsynonymous SNV	D1171N	.	6p24.3	0.018	D	0.998	D	0.933	D	0	D	0	P	1.955	M	2.27	T	-2.8	D	0.046	6.725	32	0.999	0.992	D	-1.139	T	0.082	T	0.701	0	5.74	0.917
FBS	rs4710941_C_T	6	20694228	T	1.204	1.17153	1.23737	1.17 - 1.24	1.54899e-40	0.4974	0.454	0.497/0.454	CDKAL1	.	intronic	.	.	.	6p22.3	.	.	.	.	.	.	.	.	.	.	.	.	.	.	.	.	.	.	.	.	.	.	.	.	.	.	.	.	.	.
FBS	rs9366994_C_T	6	39048060	T	0.9104	0.883333	0.938296	0.88 - 0.94	1.07399e-09	0.2861	0.3039	0.286/0.304	GLP1R	.	intronic	.	.	.	6p21.2	.	.	.	.	.	.	.	.	.	.	.	.	.	.	.	.	.	.	.	.	.	.	.	.	.	.	.	.	.	.
FBS	rs10281892_A_G	7	14919852	G	1.11221	1.08199	1.14328	1.08 - 1.14	3.24744e-15	0.441	0.4157	0.441/0.416	DGKB	.	intronic	.	.	.	7p21.2	.	.	.	.	.	.	.	.	.	.	.	.	.	.	.	.	.	.	.	.	.	.	.	.	.	.	.	.	.	.
FBS	rs1558318_A_T	7	15065612	A	0.874604	0.849209	0.900757	0.85 - 0.9	4.15404e-20	0.3019	0.3301	0.302/0.330	DGKB;AGMO	51;174	intergenic	.	.	.	7p21.2	.	.	.	.	.	.	.	.	.	.	.	.	.	.	.	.	.	.	.	.	.	.	.	.	.	.	.	.	.	.
FBS	rs1799831_C_T	7	44199142	T	1.10369	1.07076	1.13764	1.07 - 1.14	1.73e-10	0.3156	0.3027	0.316/0.303	GCK	.	intronic	.	.	Diabetes mellitus, noninsulin-dependent, late onset, Autosomal dominant;Diabetes mellitus, permanent neonatal, Autosomal dominant;Hyperinsulinemic hypoglycemia, familial, 3, Autosomal dominant;MODY, type II, Autosomal dominant	7p13	.	.	.	.	.	.	.	.	.	.	.	.	.	.	.	.	.	.	.	.	.	.	.	.	.	.	.	.	.	.
FBS	rs6975024_T_C	7	44231886	C	1.19831	1.15675	1.24136	1.16 - 1.24	3.65646e-18	0.2056	0.1831	0.206/0.183	GCK;YKT6	3;9	intergenic	.	.	.	7p13	.	.	.	.	.	.	.	.	.	.	.	.	.	.	.	.	.	.	.	.	.	.	.	.	.	.	.	.	.	.
FBS	rs56751449_C_T	7	127422598	T	1.278	1.21458	1.34473	1.21 - 1.34	3.2914e-21	0.0828	0.0659	0.083/0.066	SND1	.	intronic	.	.	.	7q32.1	.	.	.	.	.	.	.	.	.	.	.	.	.	.	.	.	.	.	.	.	.	.	.	.	.	.	.	.	.	.
FBS	rs11558471_A_G	8	118185733	G	0.876	0.851935	0.900745	0.85 - 0.9	1.1416e-20	0.395	0.4248	0.395/0.425	SLC30A8		3'-UTR	.	.	.	8q24.11	.	.	.	.	.	.	.	.	.	.	.	.	.	.	.	.	.	.	.	.	.	.	.	.	.	.	.	.	.	.
FBS	rs1574285_G_T	9	4283137	G	1.127	1.09646	1.15839	1.1 - 1.16	1.40166e-17	0.4461	0.4178	0.446/0.418	GLIS3	.	intronic	.	.	Diabetes mellitus, neonatal, with congenital hypothyroidism, Autosomal recessive	9p24.2	.	.	.	.	.	.	.	.	.	.	.	.	.	.	.	.	.	.	.	.	.	.	.	.	.	.	.	.	.	.
FBS	rs10965248_T_C	9	22132878	C	0.8364	0.813446	0.860002	0.81 - 0.86	2.1115e-36	0.4082	0.4493	0.408/0.449	CDKN2B-AS1;DMRTA1	12;314	intergenic	.	.	.	9p21.3	.	.	.	.	.	.	.	.	.	.	.	.	.	.	.	.	.	.	.	.	.	.	.	.	.	.	.	.	.	.
FBS	rs11186976_A_G	10	94163368	G	1.137	1.09968	1.17559	1.1 - 1.18	4.55769e-14	0.22	0.1997	0.220/0.200	MARCHF5;MARK2P9	50;15	intergenic	.	.	.	10q23.33	.	.	.	.	.	.	.	.	.	.	.	.	.	.	.	.	.	.	.	.	.	.	.	.	.	.	.	.	.	.
FBS	rs2237897_C_T	11	2858546	T	0.8192	0.796252	0.842809	0.8 - 0.84	3.3624e-43	0.3611	0.4038	0.361/0.404	KCNQ1	.	intronic	.	.	Atrial fibrillation, familial, 3, Autosomal dominant;Jervell and Lange-Nielsen syndrome, Autosomal recessive;Long QT syndrome 1, Autosomal dominant;Short QT syndrome 2, Autosomal dominant	11p15.4	.	.	.	.	.	.	.	.	.	.	.	.	.	.	.	.	.	.	.	.	.	.	.	.	.	.	.	.	.	.
FBS	rs10830963_C_G	11	92708710	G	1.196	1.16347	1.22944	1.16 - 1.23	3.54394e-37	0.4625	0.4206	0.463/0.421	MTNR1B	.	intronic	.	.	.	11q14.3	.	.	.	.	.	.	.	.	.	.	.	.	.	.	.	.	.	.	.	.	.	.	.	.	.	.	.	.	.	.
FBS	rs11066001_T_C	12	112119171	C	0.837335	0.805574	0.870348	0.81 - 0.87	2.11776e-19	0.1442	0.1629	0.144/0.163	BRAP	.	intronic	.	.	.	12q24.12	.	.	.	.	.	.	.	.	.	.	.	.	.	.	.	.	.	.	.	.	.	.	.	.	.	.	.	.	.	.
FBS	rs12578282_T_C	12	118399775	C	1.09094	1.05794	1.12498	1.06 - 1.12	2.72871e-08	0.2745	0.2584	0.275/0.258	KSR2	.	intronic	.	.	.	12q24.23	.	.	.	.	.	.	.	.	.	.	.	.	.	.	.	.	.	.	.	.	.	.	.	.	.	.	.	.	.	.
FBS	rs7180689_T_A	15	62397636	A	0.9127	0.886483	0.939693	0.89 - 0.94	7.99663e-10	0.3181	0.3372	0.318/0.337	C2CD4A;C2CD4B	35;58	intergenic	.	.	.	15q22.2	.	.	.	.	.	.	.	.	.	.	.	.	.	.	.	.	.	.	.	.	.	.	.	.	.	.	.	.	.	.
FBS	rs11657964_A_G	17	36100767	A	1.116	1.0834	1.14958	1.08 - 1.15	3.89959e-13	0.3078	0.2864	0.308/0.286	HNF1B	.	intronic	.	.	Diabetes mellitus, noninsulin-dependent, Autosomal dominant;Renal cysts and diabetes syndrome, Autosomal dominant	17q12	.	.	.	.	.	.	.	.	.	.	.	.	.	.	.	.	.	.	.	.	.	.	.	.	.	.	.	.	.	.
FBS	rs4812810_T_C	20	42899532	T	0.9247	0.89959	0.950511	0.9 - 0.95	2.47539e-08	0.4313	0.4501	0.431/0.450	GDAP1L1	.	intronic	.	.	.	20q13.12	.	.	.	.	.	.	.	.	.	.	.	.	.	.	.	.	.	.	.	.	.	.	.	.	.	.	.	.	.	.
TG	rs12047226_T_C	1	63105538	C	0.8721	0.841114	0.904227	0.84 - 0.9	1.189e-13	0.1584	0.1769	0.158/0.177	DOCK7	.	intronic	.	.	Epileptic encephalopathy, early infantile, 23, Autosomal recessive	1p31.3	.	.	.	.	.	.	.	.	.	.	.	.	.	.	.	.	.	.	.	.	.	.	.	.	.	.	.	.	.	.
TG	rs13306194_G_A	2	21252534	A	0.859825	0.824262	0.896923	0.82 - 0.9	3.86598e-12	0.1095	0.1246	0.110/0.125	APOB	.	exonic	nonsynonymous SNV	R532W	Hypercholesterolemia, due to ligand-defective apo B, Autosomal dominant;Hypobetalipoproteinemia, Autosomal recessive	2p24.1	0	D	1	D	1	D	0	D	0.981	D	2.42	M	0.76	T	-5.64	D	0.965	5.887	27.4	0.997	0.907	D	-0.726	T	0.004	T	0.487	0	-3.76	-0.446
TG	rs1260326_T_C	2	27730940	C	0.759439	0.738854	0.780598	0.74 - 0.78	3.89722e-86	0.3992	0.4649	0.399/0.465	GCKR	.	exonic	nonsynonymous SNV	L446P	.	2p23.3	1	T	0	B	0	B	0.077	N	0.267	P	.	.	2.31	T	2.42	N	0.368	-0.625	0.108	0.04	0.018	N	-1.049	T	0	T	0.554	0	2.95	0.002
TG	rs35844368_C_T	4	88159371	T	1.084	1.05508	1.11371	1.06 - 1.11	4.97512e-09	0.4295	0.41	0.430/0.410	KLHL8;MIR5705	18;62	intergenic	.	.	.	4q22.1	.	.	.	.	.	.	.	.	.	.	.	.	.	.	.	.	.	.	.	.	.	.	.	.	.	.	.	.	.	.
TG	rs11751198_G_A	6	31753526	A	1.237	1.17655	1.30055	1.18 - 1.3	8.43504e-17	0.08101	0.06713	0.081/0.067	VARS1	.	intronic	.	.	.	6p21.33	.	.	.	.	.	.	.	.	.	.	.	.	.	.	.	.	.	.	.	.	.	.	.	.	.	.	.	.	.	.
TG	rs13229619_G_A	7	73030175	A	0.7915	0.755975	0.828695	0.76 - 0.83	1.7032e-23	0.08821	0.1088	0.088/0.109	MLXIPL	.	intronic	.	.	.	7q11.23	.	.	.	.	.	.	.	.	.	.	.	.	.	.	.	.	.	.	.	.	.	.	.	.	.	.	.	.	.	.
TG	rs1059611_T_C	8	19824563	C	0.707025	0.676865	0.73853	0.68 - 0.74	1.69921e-49	0.101	0.1332	0.101/0.133	LPL		3'-UTR	.	.	Combined hyperlipidemia, familial, Autosomal dominant;Lipoprotein lipase deficiency, Autosomal recessive	8p21.3	.	.	.	.	.	.	.	.	.	.	.	.	.	.	.	.	.	.	.	.	.	.	.	.	.	.	.	.	.	.
TG	rs12542766_A_G	8	19939672	G	0.890893	0.861538	0.921249	0.86 - 0.92	5.78771e-06	0.2006	0.2129	0.201/0.213	LPL;SLC18A1	115;63	intergenic	.	.	.	8p21.3	.	.	.	.	.	.	.	.	.	.	.	.	.	.	.	.	.	.	.	.	.	.	.	.	.	.	.	.	.	.
TG	rs59206925_C_G	8	59350904	G	0.9182	0.890664	0.946587	0.89 - 0.95	3.90721e-08	0.2557	0.272	0.256/0.272	UBXN2B	.	intronic	.	.	.	8q12.1	.	.	.	.	.	.	.	.	.	.	.	.	.	.	.	.	.	.	.	.	.	.	.	.	.	.	.	.	.	.
TG	rs174551_T_C	11	61573684	C	1.112	1.08031	1.14462	1.08 - 1.14	6.02104e-13	0.3135	0.2921	0.314/0.292	FADS1	.	intronic	.	.	.	11q12.2	.	.	.	.	.	.	.	.	.	.	.	.	.	.	.	.	.	.	.	.	.	.	.	.	.	.	.	.	.	.
TG	rs74368849_G_A	11	116622299	A	1.3952	1.32859	1.46515	1.33 - 1.47	7.44052e-155	0.1194	0.07102	0.119/0.071	BUD13	.	intronic	.	.	.	11q23.3	.	.	.	.	.	.	.	.	.	.	.	.	.	.	.	.	.	.	.	.	.	.	.	.	.	.	.	.	.	.
TG	rs112064363_G_A	11	116622342	A	1.21718	1.17511	1.26076	1.18 - 1.26	0.0399757	0.2006	0.2049	0.201/0.205	BUD13	.	intronic	.	.	.	11q23.3	.	.	.	.	.	.	.	.	.	.	.	.	.	.	.	.	.	.	.	.	.	.	.	.	.	.	.	.	.	.
TG	rs201247587_T_G	11	116658553	G	1.59738	1.42158	1.79491	1.42 - 1.79	1.31265e-05	0.0145	0.01146	0.015/0.011	ZPR1	.	exonic	nonsynonymous SNV	M52L	.	11q23.3	0.121	T	0.094	B	0.085	B	0	D	1	D	2.745	M	0.94	T	-1.51	N	0.815	3.032	22.3	0.953	0.673	D	-0.859	T	0.119	T	0.733	0	5.83	0.991
TG	rs651821_C_T	11	116662579	C	1.67837	1.6236	1.73499	1.62 - 1.73	3.69e-296	0.3808	0.2698	0.381/0.270	APOA5	.	5'-UTR	.	.	Hyperchylomicronemia, late-onset, Autosomal dominant	11q23.3	.	.	.	.	.	.	.	.	.	.	.	.	.	.	.	.	.	.	.	.	.	.	.	.	.	.	.	.	.	.
TG	rs261334_G_C	15	58726744	G	1.085	1.05545	1.11537	1.06 - 1.12	6.91439e-09	0.3871	0.3676	0.387/0.368	LIPC	.	intronic	.	.	Hepatic lipase deficiency, Autosomal recessive	15q21.3	.	.	.	.	.	.	.	.	.	.	.	.	.	.	.	.	.	.	.	.	.	.	.	.	.	.	.	.	.	.
TG	rs58542926_C_T	19	19379549	T	0.781399	0.740359	0.824714	0.74 - 0.82	3.01797e-19	0.06227	0.07772	0.062/0.078	TM6SF2	.	exonic	nonsynonymous SNV	E167K	.	19p13.11	0.296	T	0.996	D	0.546	P	0	U	0.004	P	1.89	L	1.01	T	-1.19	N	0.229	3.577	23.2	0.999	0.856	D	-1.016	T	0.014	T	0.707	0	5.01	0.871
TG	rs438811_C_T	19	45416741	T	1.24405	1.20051	1.28918	1.2 - 1.29	1.16441e-42	0.191	0.1574	0.191/0.157	APOC1	.	upstream	.	.	.	19q13.32	.	.	.	.	.	.	.	.	.	.	.	.	.	.	.	.	.	.	.	.	.	.	.	.	.	.	.	.	.	.
TG	rs5112_C_G	19	45430280	C	0.900596	0.875152	0.92678	0.88 - 0.93	3.19753e-22	0.3416	0.3713	0.342/0.371	APOC1P1	.	intronic	.	.	.	19q13.32	.	.	.	.	.	.	.	.	.	.	.	.	.	.	.	.	.	.	.	.	.	.	.	.	.	.	.	.	.	.
HDL	rs1180333_T_C	1	40020504	T	1.136	1.09041	1.18349	1.09 - 1.18	1.0345e-09	0.1146	0.1021	0.115/0.102	PPIEL	.	intronic	.	.	.	1p34.3	.	.	.	.	.	.	.	.	.	.	.	.	.	.	.	.	.	.	.	.	.	.	.	.	.	.	.	.	.	.
HDL	rs7517363_C_T	1	93652785	C	0.9212	0.897036	0.946015	0.9 - 0.95	1.41289e-09	0.3571	0.3752	0.357/0.375	CCDC18	.	intronic	.	.	.	1p22.1	.	.	.	.	.	.	.	.	.	.	.	.	.	.	.	.	.	.	.	.	.	.	.	.	.	.	.	.	.	.
HDL	rs1344063_T_C	2	21184545	T	1.12	1.08164	1.15972	1.08 - 1.16	1.81773e-10	0.1621	0.1471	0.162/0.147	LDAH;APOB	162;40	intergenic	.	.	.	2p24.1	.	.	.	.	.	.	.	.	.	.	.	.	.	.	.	.	.	.	.	.	.	.	.	.	.	.	.	.	.	.
HDL	rs13198987_C_T	6	161014107	T	1.07792	1.05086	1.10568	1.05 - 1.11	6.99637e-09	0.4719	0.4545	0.472/0.455	LPA	.	intronic	.	.	.	6q26	.	.	.	.	.	.	.	.	.	.	.	.	.	.	.	.	.	.	.	.	.	.	.	.	.	.	.	.	.	.
HDL	rs75326924_C_T	7	80286003	T	0.8238	0.781759	0.868102	0.78 - 0.87	3.98732e-13	0.06037	0.07204	0.060/0.072	CD36	.	exonic	nonsynonymous SNV	P56S	Platelet glycoprotein IV deficiency, Autosomal recessive	7q21.11	0	D	1	D	1	D	0	D	1	A	3.48	M	-3.34	D	-7.07	D	0.992	6.48	30	0.999	0.941	D	0.896	D	0.896	D	0.638	0	5.53	0.871
HDL	rs12112428_C_T	7	99623442	T	1.134	1.08615	1.18395	1.09 - 1.18	1.07151e-08	0.1004	0.09003	0.100/0.090	ZKSCAN1	.	intronic	.	.	.	7q22.1	.	.	.	.	.	.	.	.	.	.	.	.	.	.	.	.	.	.	.	.	.	.	.	.	.	.	.	.	.	.
HDL	rs59147390_T_C	8	19843879	C	0.71731	0.68814	0.747716	0.69 - 0.75	6.95184e-50	0.1017	0.1333	0.102/0.133	LPL;SLC18A1	19;158	intergenic	.	.	.	8p21.3	.	.	.	.	.	.	.	.	.	.	.	.	.	.	.	.	.	.	.	.	.	.	.	.	.	.	.	.	.	.
HDL	rs10086580_A_G	8	19919486	G	0.88858	0.85925	0.918911	0.86 - 0.92	4.24523e-06	0.1791	0.1904	0.179/0.190	LPL;SLC18A1	95;83	intergenic	.	.	.	8p21.3	.	.	.	.	.	.	.	.	.	.	.	.	.	.	.	.	.	.	.	.	.	.	.	.	.	.	.	.	.	.
HDL	rs2737214_C_G	8	116624987	C	1.108	1.07368	1.14342	1.07 - 1.14	1.65881e-10	0.2134	0.1972	0.213/0.197	TRPS1	.	intronic	.	.	Trichorhinophalangeal syndrome, type I, Autosomal dominant;Trichorhinophalangeal syndrome, type III, Autosomal dominant	8q23.3	.	.	.	.	.	.	.	.	.	.	.	.	.	.	.	.	.	.	.	.	.	.	.	.	.	.	.	.	.	.
HDL	rs2777805_G_A	9	107571375	G	1.09129	1.06237	1.121	1.06 - 1.12	1.68082e-08	0.3512	0.3349	0.351/0.335	ABCA1	.	intronic	.	.	HDL deficiency, type 2;Tangier disease, Autosomal recessive	9q31.1	.	.	.	.	.	.	.	.	.	.	.	.	.	.	.	.	.	.	.	.	.	.	.	.	.	.	.	.	.	.
HDL	rs4149310_A_T	9	107589134	A	1.09469	1.06418	1.12608	1.06 - 1.13	2.73827e-11	0.3014	0.2813	0.301/0.281	ABCA1	.	intronic	.	.	HDL deficiency, type 2;Tangier disease, Autosomal recessive	9q31.1	.	.	.	.	.	.	.	.	.	.	.	.	.	.	.	.	.	.	.	.	.	.	.	.	.	.	.	.	.	.
HDL	rs2575876_G_A	9	107665739	A	1.19478	1.16028	1.23031	1.16 - 1.23	4.30102e-35	0.2725	0.2382	0.273/0.238	ABCA1	.	intronic	.	.	HDL deficiency, type 2;Tangier disease, Autosomal recessive	9q31.1	.	.	.	.	.	.	.	.	.	.	.	.	.	.	.	.	.	.	.	.	.	.	.	.	.	.	.	.	.	.
HDL	rs4917628_A_G	10	113947678	A	0.920871	0.895631	0.946823	0.9 - 0.95	4.43742e-09	0.2963	0.3136	0.296/0.314	GPAM;TECTB	4;95	intergenic	.	.	.	10q25.2	.	.	.	.	.	.	.	.	.	.	.	.	.	.	.	.	.	.	.	.	.	.	.	.	.	.	.	.	.	.
HDL	rs4575188_A_G	10	113982162	G	1.08831	1.0602	1.11717	1.06 - 1.12	1.6806e-10	0.4109	0.3914	0.411/0.391	GPAM;TECTB	39;61	intergenic	.	.	.	10q25.2	.	.	.	.	.	.	.	.	.	.	.	.	.	.	.	.	.	.	.	.	.	.	.	.	.	.	.	.	.	.
HDL	rs4938299_G_A	11	116565732	A	1.11291	1.07773	1.14923	1.08 - 1.15	0.181223	0.2422	0.2389	0.242/0.239	LINC02702;BUD13	37;53	intergenic	.	.	.	11q23.3	.	.	.	.	.	.	.	.	.	.	.	.	.	.	.	.	.	.	.	.	.	.	.	.	.	.	.	.	.	.
HDL	rs547595106_T_G	11	116586891	G	1.54325	1.3839	1.72094	1.38 - 1.72	6.03e-15	0.01543	0.0119	0.015/0.012	LINC02702;BUD13	58;32	intergenic	.	.	.	11q23.3	.	.	.	.	.	.	.	.	.	.	.	.	.	.	.	.	.	.	.	.	.	.	.	.	.	.	.	.	.	.
HDL	rs3741297_C_T	11	116657667	T	1.51857	1.44525	1.59561	1.45 - 1.6	5.69806e-160	0.1133	0.0653	0.113/0.065	ZPR1	.	intronic	.	.	.	11q23.3	.	.	.	.	.	.	.	.	.	.	.	.	.	.	.	.	.	.	.	.	.	.	.	.	.	.	.	.	.	.
HDL	rs662799_G_A	11	116663707	G	1.3942	1.35144	1.43832	1.35 - 1.44	1.09e-180	0.3593	0.2738	0.359/0.274	APOA5	0.6	intergenic	.	.	Hyperchylomicronemia, late-onset, Autosomal dominant	11q23.3	.	.	.	.	.	.	.	.	.	.	.	.	.	.	.	.	.	.	.	.	.	.	.	.	.	.	.	.	.	.
HDL	rs12718465_C_T	11	116707736	T	1.3537	1.26698	1.44636	1.27 - 1.45	6.64568e-15	0.04508	0.03585	0.045/0.036	APOA1	.	exonic	nonsynonymous SNV	A61T	Amyloidosis, 3 or more types, Autosomal dominant;ApoA-I and apoC-III deficiency, combined (3);Corneal clouding, autosomal recessive (3);Hypoalphalipoproteinemia	11q23.3	0.668	T	0.021	B	0.004	B	0.237	U	1	N	0.825	L	-0.24	T	-0.2	N	0.102	0.537	7.706	0.755	0.11	N	-1.068	T	0.031	T	0.646	0	-4.29	-1.117
HDL	rs11066001_T_C	12	112119171	C	1.178	1.13789	1.21953	1.14 - 1.22	1.79294e-20	0.1733	0.1522	0.173/0.152	BRAP	.	intronic	.	.	.	12q24.12	.	.	.	.	.	.	.	.	.	.	.	.	.	.	.	.	.	.	.	.	.	.	.	.	.	.	.	.	.	.
HDL	rs10773112_C_T	12	125338529	C	1.081	1.05319	1.10954	1.05 - 1.11	4.62857e-09	0.4163	0.3983	0.416/0.398	SCARB1	.	intronic	.	.	.	12q24.31	.	.	.	.	.	.	.	.	.	.	.	.	.	.	.	.	.	.	.	.	.	.	.	.	.	.	.	.	.	.
HDL	rs10162642_G_A	15	58577163	A	1.17622	1.13184	1.22234	1.13 - 1.22	9.40889e-15	0.1319	0.1166	0.132/0.117	AQP9;LIPC	99;147	intergenic	.	.	.	15q21.3	.	.	.	.	.	.	.	.	.	.	.	.	.	.	.	.	.	.	.	.	.	.	.	.	.	.	.	.	.	.
HDL	rs1532085_A_G	15	58683366	G	1.21347	1.18239	1.24537	1.18 - 1.25	1.91192e-60	0.5193	0.4676	0.519/0.468	AQP9;LIPC	205;41	intergenic	.	.	.	15q21.3	.	.	.	.	.	.	.	.	.	.	.	.	.	.	.	.	.	.	.	.	.	.	.	.	.	.	.	.	.	.
HDL	rs12593645_G_A	15	58714417	A	1.10679	1.07671	1.1377	1.08 - 1.14	7.2496e-19	0.3354	0.3086	0.335/0.309	AQP9;LIPC	236;10	intergenic	.	.	.	15q21.3	.	.	.	.	.	.	.	.	.	.	.	.	.	.	.	.	.	.	.	.	.	.	.	.	.	.	.	.	.	.
HDL	rs1077834_T_C	15	58723479	C	0.791008	0.770471	0.812093	0.77 - 0.81	8.28466e-75	0.3908	0.4486	0.391/0.449	LIPC	0.7	upstream	.	.	Hepatic lipase deficiency, Autosomal recessive	15q21.3	.	.	.	.	.	.	.	.	.	.	.	.	.	.	.	.	.	.	.	.	.	.	.	.	.	.	.	.	.	.
HDL	rs17231506_C_T	16	56994528	T	0.644914	0.620647	0.67013	0.62 - 0.67	1.36578e-174	0.1246	0.1927	0.125/0.193	HERPUD1;CETP	16;1	intergenic	.	.	.	16q13	.	.	.	.	.	.	.	.	.	.	.	.	.	.	.	.	.	.	.	.	.	.	.	.	.	.	.	.	.	.
HDL	rs7499892_C_T	16	57006590	T	1.30636	1.26328	1.35091	1.26 - 1.35	5.24801e-95	0.204	0.1545	0.204/0.155	CETP	.	intronic	.	.	Hyperalphalipoproteinemia, Autosomal dominant	16q13	.	.	.	.	.	.	.	.	.	.	.	.	.	.	.	.	.	.	.	.	.	.	.	.	.	.	.	.	.	.
HDL	rs2303790_A_G	16	57017292	G	0.523028	0.484046	0.56515	0.48 - 0.57	3.89575e-101	0.02453	0.05338	0.025/0.053	CETP	.	exonic	nonsynonymous SNV	D459G	Hyperalphalipoproteinemia, Autosomal dominant	16q13	0.017	D	0.584	P	0.542	P	0.019	U	0.971	N	0.805	L	2.67	T	-2.26	N	0.249	4.73	24.6	0.996	0.78	D	-1.105	T	0.018	T	0.52	0	3.16	0.514
HDL	rs35137323_G_T	16	81545764	T	0.9204	0.896357	0.945088	0.9 - 0.95	8.04669e-10	0.3617	0.3803	0.362/0.380	CMIP	.	intronic	.	.	.	16q23.2	.	.	.	.	.	.	.	.	.	.	.	.	.	.	.	.	.	.	.	.	.	.	.	.	.	.	.	.	.	.
HDL	rs9953437_G_A	18	47120600	A	0.861328	0.839023	0.884227	0.84 - 0.88	1.85972e-36	0.4248	0.465	0.425/0.465	LIPG		3'-UTR	.	.	.	18q21.1	.	.	.	.	.	.	.	.	.	.	.	.	.	.	.	.	.	.	.	.	.	.	.	.	.	.	.	.	.	.
HDL	rs74633843_T_C	18	47155167	C	1.17811	1.12271	1.23624	1.12 - 1.24	6.80922e-19	0.08428	0.0695	0.084/0.070	LIPG;ACAA2	30;153	intergenic	.	.	.	18q21.1	.	.	.	.	.	.	.	.	.	.	.	.	.	.	.	.	.	.	.	.	.	.	.	.	.	.	.	.	.	.
HDL	rs111784051_T_G	19	45402262	G	0.833565	0.790743	0.878706	0.79 - 0.88	7.8505e-15	0.05992	0.07258	0.060/0.0730	TOMM40	.	intronic	.	.	.	19q13.32	.	.	.	.	.	.	.	.	.	.	.	.	.	.	.	.	.	.	.	.	.	.	.	.	.	.	.	.	.	.
HDL	rs429358_T_C	19	45411941	C	1.29533	1.24133	1.35169	1.24 - 1.35	5.80148e-36	0.1093	0.08609	0.109/0.086	APOE	.	exonic	nonsynonymous SNV	C130R	Alzheimer disease-2, Autosomal dominant;Hyperlipoproteinemia, type III;Lipoprotein glomerulopathy;Sea-blue histiocyte disease, Autosomal recessive	19q13.32	1	T	0	B	0.001	B	0.149	N	1	P	-1.7	N	-0.24	T	4.36	N	0.432	-1.177	0.007	0.217	0.011	N	-1.013	T	0	T	0.635	0	3.02	-0.629
HDL	rs5749600_A_G	22	21999292	G	1.083	1.05557	1.11114	1.06 - 1.11	1.10122e-09	0.4746	0.4555	0.475/0.456	SDF2L1	0.7	downstream	.	.	.	22q11.21	.	.	.	.	.	.	.	.	.	.	.	.	.	.	.	.	.	.	.	.	.	.	.	.	.	.	.	.	.	.
ALT: Alternative allele, BP: Blood pressure, CHR: Chromosome, CI: Confidence interval, EAF: Effect Allele frequency, FBS: Fasting blood sugar, HDL: High density lipoprotein cholesterol, MetS: Metabolic syndrome, OR: Odds ratio
REF: Reference allele, SNV: Single Nucleotide Variant, TG: Triglyceride, UTR: Un-translated region, WC: Waist circumference
Variants are aligned in order of increasing chromosome and position for each MetS component (human reference hg19)
[truncated: 4 more columns]

## Sheet: Table S2
Table S2. Comparison of independent signals for GWAS of age/sex adjustment and additional adjustment of lifestyle factors(smoking, alcohol drinking and physical activity) and 5 genetic principal components(PCs)
SNP	CHR:POS (hg19)	Effect/N-E allele	P-value for age/sex adjustment	OR for age/sex adjustment (95% CI)	P-value for additional adjustments (age/sex + 3 lifestyle factors + 5 PCs)	OR for additional adjustments (95% CI) (age/sex + 3 lifestyle factors + 5 PCs)	Nearest Gene(s)	Functional Consequence
rs651821	11:116662579	C/T	1.25e-98	1.37 (1.33 - 1.41)	1.17e-98	1.37 (1.33 - 1.41)	APOA5	5'UTR
rs74368849*	11:116622299	A/G	2.89e-18	1.10 (1.08 - 1.13)	3.28e-18	1.10 (1.07 - 1.13)	BUD13	intronic
rs141740187*	11:116637677	T/G	3.5e-09	1.05 (1.03 - 1.06)	4.41e-09	1.05 (1.03 - 1.06)	BUD13	intronic
rs17231506	16:56994528	T/C	2.57e-23	0.83 (0.80 - 0.86)	4.13e-23	0.83 (0.80 - 0.86)	HERPUD1;CETP	intergenic
rs2303790*	16:57017292	G/A	2e-08	0.92 (0.89 - 0.94)	2.03e-08	0.92 (0.89 - 0.94)	CETP	exonic (p.D459G)
rs59147390	8:19843879	C/T	1e-18	0.83 (0.79 - 0.86)	8.12e-19	0.82 (0.79 - 0.86)	LPL;SLC18A1	intergenic
rs6586892*	8:19941145	A/C	1.58e-08	0.96 (0.94 - 0.97)	1.54e-08	0.96 (0.94 - 0.97)	LPL;SLC18A1	intergenic
rs112405902	6:31809504	A/G	4.49e-10	1.18 (1.12 - 1.24)	2.99e-10	1.18 (1.12 - 1.24)	SNHG32;NEU1	intergenic
rs429358	19:45411941	C/T	8.62e-10	1.15 (1.10 - 1.21)	9.66e-10	1.15 (1.10 - 1.21)	APOE	exonic (p.C130R)
rs10830963	11:92708710	G/C	9.47e-09	1.08 (1.05 - 1.11)	1.19e-08	1.08 (1.05 - 1.11)	MTNR1B	intronic
rs731839	19:33899065	A/G	2.5e-08	0.93 (0.90 - 0.95)	3.64e-08	0.93 (0.90 - 0.95)	PEPD	intronic
SNP: Single nucleotide polymorphism; CHR: chromosome; CI: confidence interval; POS: position; N-E: non-effect allele; UTR: untranslated region.
SNPs are in order of increasing P-values for each loci and for each top signal SNP.
*Joint analysis results derived from genome-wide complex trait conditional and joint(GCTA-COJO) multiple SNP analyses

## Sheet: Table S3
Table S3. Exonic nonsynonymous SNPs with genome-wide significance derived from MetS GWAS and its components
rsID	Chromosome	Position	REF	ALT	Gene	MetS Categories	Function	Functional annotation	AA change
rs13306194	2	21252534	G	A	APOB	TG	exonic	Nonsynonymous	R532W
rs1260326	2	27730940	T	C	GCKR	TG, FBS	exonic	Nonsynonymous	L446P
rs9379084	6	7231843	G	A	RREB1	FBS	exonic	Nonsynonymous	D1171N
rs1051488	6	31322911	C	T	HLA-B	BP	exonic	Nonsynonymous	A329T
rs75326924	7	80286003	C	T	CD36	HDL	exonic	Nonsynonymous	P90S
rs2303790	11	116707736	T	G	APOA1	HDL	exonic	Nonsynonymous	M52L
rs201247587	11	116658553	C	T	ZPR1	TG	exonic	Nonsynonymous	A61T
rs2303790	16	57017292	A	G	CETP	MetS, HDL	exonic	Nonsynonymous	D399G
rs112735431	17	78358945	G	A	RNF213	BP	exonic	Nonsynonymous	R4810K
rs167479	19	11526765	G	T	RGL3	BP	exonic	Nonsynonymous	P162H
rs58542926	19	19379549	C	T	TM6SF2	TG	exonic	Nonsynonymous	E167K
rs429358	19	45411941	T	C	APOE	MetS, HDL, TG	exonic	Nonsynonymous	C130R
AA: Amino acid, ALT: Alternative allele, FBS: Fasting blood sugar, HDL: High-density-lipoprotein cholesterol, MetS: Metabolic syndrome, REF: Reference allele, rsID: reference sequence ID, TG: Triglycerides

## Sheet: assoc 추출
	2	rs1260326_T_C	27730940	C	0.4714	0.4406	T	83.87	5.273e-20	1.132
	2	rs12712928_G_C	45192080	C	0.3913	0.3631	G	74.43	6.288e-18	1.128
	2	rs74870851_A_G	169776223	G	0.3787	0.349	A	83.89	5.232e-20	1.137
	2	rs117809958_T_A	234191103	A	0.03173	0.02577	T	29.25	6.367e-08	1.239
	3	rs864975_T_C	63885615	T	0.3454	0.3635	C	31.03	2.54e-08	0.924
	4	rs1882099_A_G	1352685	G	0.4211	0.4395	A	30.14	4.026e-08	0.9276
	6	rs9379084_G_A	7231843	A	0.1507	0.1649	G	32.2	1.394e-08	0.8991
	6	rs4710941_C_T	20694228	T	0.4974	0.454	C	165	9.323e-38	1.19
	6	rs9366994_C_T	39048060	T	0.2861	0.3039	C	33.17	8.433e-09	0.9177
	7	rs10281892_A_G	14919852	G	0.441	0.4157	A	57.42	3.512e-14	1.109
	7	rs1558318_A_T	15065612	A	0.3019	0.3301	T	79.58	4.625e-19	0.8775
	7	rs1799831_C_T	44199142	T	0.3156	0.3027	C	17.17	3.411e-05	1.062
	7	rs6975024_T_C	44231886	C	0.2056	0.1831	T	72.25	1.901e-17	1.155
	7	rs56751449_C_T	127422598	T	0.0828	0.0659	C	95.65	1.373e-22	1.28
	8	rs11558471_A_G	118185733	G	0.395	0.4248	A	79.89	3.967e-19	0.8839
	9	rs1574285_G_T	4283137	G	0.4461	0.4178	T	71.36	2.977e-17	1.122
	9	rs10965248_T_C	22132878	C	0.4082	0.4493	T	149.9	1.804e-34	0.8453
	10	rs11186976_A_G	94163368	G	0.22	0.1997	A	55.22	1.079e-13	1.13
	11	rs2237897_C_T	2858546	T	0.3611	0.4038	C	167.2	3.029e-38	0.8343
	11	rs10830963_C_G	92708710	G	0.4625	0.4206	C	156.5	6.567e-36	1.185
	12	rs11066001_T_C	112119171	C	0.1442	0.1629	T	57.1	4.151e-14	0.8661
	12	rs12578282_T_C	118399775	C	0.2745	0.2584	T	29.3	6.212e-08	1.086
	15	rs7180689_T_A	62397636	A	0.3181	0.3372	T	35.71	2.295e-09	0.9171
	17	rs11657964_A_G	36100767	A	0.3078	0.2864	G	48.43	3.421e-12	1.108
	20	rs4812810_T_C	42899532	T	0.4313	0.4501	C	31.23	2.291e-08	0.9266
	1	rs12047226_T_C	63105538	C	0.1584	0.1769	T	53.05	3.248e-13	0.8762
	2	rs13306194_G_A	21252534	A	0.1095	0.1246	G	48.25	3.755e-12	0.8633
	2	rs1260326_T_C	27730940	C	0.3992	0.4649	T	387.9	2.369e-86	0.765
	4	rs35844368_C_T	88159371	T	0.4295	0.41	C	34.86	3.537e-09	1.083
	6	rs11751198_G_A	31753526	A	0.08101	0.06713	G	65.33	6.332e-16	1.225
	7	rs13229619_G_A	73030175	A	0.08821	0.1088	G	102	5.499e-24	0.7922
	8	rs1059611_T_C	19824563	C	0.101	0.1332	T	212	4.909e-48	0.7306
	8	rs12542766_A_G	19939672	G	0.2006	0.2129	A	20.45	6.13e-06	0.9275
	8	rs59206925_C_G	59350904	G	0.2557	0.272	C	30.26	3.769e-08	0.9194
	11	rs174551_T_C	61573684	C	0.3135	0.2921	T	49.18	2.338e-12	1.107
	11	rs74368849_G_A	116622299	A	0.1194	0.07102	G	683.7	1.071e-150	1.774
	11	rs112064363_G_A	116622342	A	0.2006	0.2049	G	2.625	0.1052	0.9733
	11	rs201247587_T_G	116658553	G	0.0145	0.01146	T	16.99	3.757e-05	1.269
	11	rs651821_C_T	116662579	C	0.3808	0.2698	T	1312	2.797e-287	1.665
	15	rs261334_G_C	58726744	G	0.3871	0.3676	C	36.31	1.681e-09	1.087
	19	rs58542926_C_T	19379549	T	0.06227	0.07772	C	77.86	1.103e-18	0.7879
	19	rs438811_C_T	45416741	T	0.191	0.1574	C	181.3	2.546e-41	1.264
	19	rs5112_C_G	45430280	C	0.3416	0.3713	G	85.19	2.716e-20	0.8783
	1	rs1180333_T_C	40020504	T	0.1146	0.1021	C	39.76	2.874e-10	1.138
	1	rs7517363_C_T	93652785	C	0.3571	0.3752	T	34.2	4.984e-09	0.9247
	2	rs1344063_T_C	21184545	T	0.1621	0.1471	C	42.14	8.509e-11	1.122
	6	rs13198987_C_T	161014107	T	0.4719	0.4545	C	29.37	5.978e-08	1.072
	7	rs75326924_C_T	80286003	T	0.06037	0.07204	C	51.44	7.367e-13	0.8275
	7	rs12112428_C_T	99623442	T	0.1004	0.09003	C	30.5	3.343e-08	1.127
	8	rs59147390_T_C	19843879	C	0.1017	0.1333	T	221.9	3.546e-50	0.736
	8	rs10086580_A_G	19919486	G	0.1791	0.1904	A	20.01	7.693e-06	0.9281
	8	rs2737214_C_G	116624987	C	0.2134	0.1972	G	39.23	3.768e-10	1.104
	9	rs2777805_G_A	107571375	G	0.3512	0.3349	A	28.64	8.719e-08	1.075
	9	rs4149310_A_T	107589134	A	0.3014	0.2813	T	47.74	4.856e-12	1.102
	9	rs2575876_G_A	107665739	A	0.2725	0.2382	G	151.9	6.786e-35	1.198
	10	rs4917628_A_G	113947678	A	0.2963	0.3136	G	33.81	6.062e-09	0.9217
	10	rs4575188_A_G	113982162	G	0.4109	0.3914	A	38.22	6.312e-10	1.084
	11	rs4938299_G_A	116565732	A	0.2422	0.2389	G	1.442	0.2299	1.018
	11	11:116586891:T:G	116586891	G	0.01543	0.0119	T	23.57	1.205e-06	1.301
	11	rs3741297_C_T	116657667	T	0.1133	0.0653	C	762.8	6.62e-168	1.829
	11	rs662799_G_A	116663707	G	0.3593	0.2738	A	842.8	2.644e-185	1.487
	11	rs12718465_C_T	116707736	T	0.04508	0.03585	C	55.6	8.885e-14	1.27
	12	rs11066001_T_C	112119171	C	0.1733	0.1522	T	80.61	2.748e-19	1.168
	12	rs10773112_C_T	125338529	C	0.4163	0.3983	T	32.68	1.089e-08	1.078
	15	rs10162642_G_A	58577163	A	0.1319	0.1166	G	53.03	3.287e-13	1.151
	15	rs1532085_A_G	58683366	G	0.5193	0.4676	A	257.8	5.238e-58	1.23
	15	rs12593645_G_A	58714417	A	0.3354	0.3086	G	79.85	4.046e-19	1.13
	15	rs1077834_T_C	58723479	C	0.3908	0.4486	T	329.2	1.425e-73	0.7883
	16	rs17231506_C_T	56994528	T	0.1246	0.1927	C	781	7.259e-172	0.5966
	16	rs7499892_C_T	57006590	T	0.204	0.1545	C	422.4	7.475e-94	1.403
	16	rs2303790_A_G	57017292	G	0.02453	0.05338	A	467.2	1.333e-103	0.4459
	16	rs35137323_G_T	81545764	T	0.3617	0.3803	G	35.63	2.381e-09	0.9234
	18	rs9953437_G_A	47120600	A	0.4248	0.465	G	157.5	4.028e-36	0.8497
	18	rs74633843_T_C	47155167	C	0.08428	0.0695	T	77.13	1.603e-18	1.232
	19	rs111784051_T_G	45402262	G	0.05992	0.07258	T	60.25	8.375e-15	0.8145
	19	rs429358_T_C	45411941	C	0.1093	0.08609	T	154.6	1.743e-35	1.303
	22	rs5749600_A_G	21999292	G	0.4746	0.4555	A	35.46	2.608e-09	1.08

## Sheet: Table S4
Table S4. MetS related independent signals in association with each diagnostic component
CHR	rsID	Effect allele	MetS		BP		FBS		HDL		TG		WC
			P value / OR	MAF	P value / OR	MAF	P value / OR	MAF	P value / OR	MAF	P value / OR	MAF	P value / OR	MAF
				(case/control)		(case/control)		(case/control)		(case/control)		(case/control)		(case/control)
11	rs651821	C	1.25E-98/1.37	0.347/0.282	0.355/1.012	0.299/0.297	8.60E-01/1.003	0.298/0.298	5.64E-185/1.487	0.359/0.273	2.80E-287/1.665	0.381/0.27	8.22E-01/1	0.298/0.298
11	rs74368849	A	4.60E-62/1.48	0.107/0.076	0.838/0.996	0.083/0.083	3.48E-01/1.023	0.085/0.083	2.27E-153/1.762	0.117/0.07	1.07E-150/1.774	0.119/0.071	2.35E-01/1.03	0.085/0.083
16	rs17231506	T	2.57E-23/0.83	0.154/0.179	0.549/1.009	0.174/0.172	9.27E-01/1.002	0.173/0.173	7.26E-172/0.5966	0.125/0.193	3.75E-06/0.92	0.164/0.176	6.66E-01/1.01	0.174/0.173
8	rs59147390	C	1.00E-18/0.83	0.110/0.129	0.549/1.011	0.125/0.124	1.57E-01/0.971	0.122/0.125	3.55E-50/0.736	0.102/0.133	3.94E-47/0.732	0.1/0.132	7.73E-01/0.99	0.124/0.124
16	rs2303790	G	7.00E-13/0.78	0.038/0.047	0.245/1.033	0.046/0.044	8.68E-01/1.005	0.045/0.045	1.33E-103/0.4459	0.025/0.053	4.35E-03/0.91	0.042/0.046	2.88E-01/1.03	0.046/0.045
6	rs112405902	A	4.49E-10/1.18	0.080/0.069	1E-04/1.091	0.075/0.069	3.16E-01/1.027	0.073/0.071	4.49E-04/1.09	0.076/0.07	1.22E-15/1.221	0.082/0.068	1.53E-02/1.06	0.074/0.07
19	rs429358	C	8.62E-10/1.15	0.101/0.090	0.114/0.968	0.091/0.094	7.28E-01/1.008	0.093/0.093	1.74E-35/1.303	0.109/0.086	3.26E-20/1.227	0.106/0.088	5.61E-01/0.99	0.092/0.093
11	rs141740187	T	3.50E-09/0.98	0.207/0.209	0.83/0.997	0.208/0.208	5.94E-01/1.009	0.209/0.208	3.98E-01/0.9867	0.207/0.209	1.34E-01/0.976	0.205/0.209	2.58E-01/0.98	0.206/0.209
11	rs10830963	G	9.47E-09/1.08	0.446/0.426	0.077/1.021	0.434/0.429	6.57E-36/1.185	0.463/0.421	6.67E-01/0.9944	0.43/0.431	3.87E-02/1.028	0.436/0.429	3.20E-02/1.03	0.435/0.429
8	rs6586892	A	1.58E-08/0.93	0.199/0.210	0.135/1.022	0.209/0.206	1.75E-01/0.978	0.204/0.208	1.21E-05/0.9323	0.199/0.211	5.28E-06/0.927	0.198/0.21	7.26E-02/0.97	0.205/0.209
19	rs731839	A	2.50E-08/0.93	0.454/0.471	0.019/0.973	0.463/0.47	6.25E-03/0.964	0.46/0.469	1.71E-07/0.9347	0.455/0.472	8.32E-04/0.956	0.459/0.47	2.43E-02/1.03	0.471/0.465
MAF: Minor allele frequency, BP: Blood pressure, CHR: Chromosome, FBS: Fasting blood sugar, HDL: High density lipoprotein, MetS: Metabolic syndrome, OR: Odds ratio, rs: reference sequence, TG: Triglyceride, WC: Waist circumference

## Sheet: Table S5
Table S5. Fine-mapping results of KoGES participants based on TG values (PIP>0.1)
CHR:POS(hg19)	rsID	Effect Allele	MAF	P-value	Beta	Standard error	PIP	Credible set	Nearest Gene
11:116662579	rs651821	C	0.298	3.69e-296	0.223	0.014	0.998	1	APOA5
11:116650638	rs113932726	T	0.0796	1.76e-155	0.263	0.023	0.408	2	ZPR1
11:116657667	rs3741297	T	0.0792	6.32e-155	0.263	0.023	0.401	2	ZPR1
11:116661392	rs2075291	A	0.0793	2.51e-154	0.262	0.023	0.144	2	APOA5
11:116637677	rs141740187	T	0.208	0.127	-0.011	0.017	0.235	3	BUD13
11:116654959	rs74662600	A	0.204	0.113	-0.011	0.017	0.2	3	ZPR1
11:116638854	rs78908794	C	0.212	0.0736	-0.013	0.016	0.154	3	BUD13
11:116640604	rs4938311	T	0.212	0.0725	-0.013	0.016	0.136	3	BUD13
11:116658553	rs201247587	G	0.0122	3.89e-05	0.104	0.058	0.438	4	ZPR1
11:116644130	rs184386402	A	0.0122	4.7e-05	0.103	0.058	0.302	4	ZPR1
11:116661394	rs201229911	C	0.00823	1.45e-06	0.145	0.069	0.241	4	APOA5
11:116703146	rs5130	C	0.47	4.65e-21	0.055	0.013	0.51	5	APOC3
11:116702362	rs645901	T	0.469	1.93e-20	0.054	0.013	0.327	5	APOC3
11:116660686	*rs2266788	G	0.218	3.99e-118	0.152	0.016	4.04e-05	0	APOA5
11:116648917	*rs964184	G	0.218	3.23e-117	0.158	0.018	4.33e-05	0	ZPR1
MAF: Minor allele frequency, PIP: Posterior inclusion probability, SE: Standard error
Variants are aligned in order of increasing credible set number and p-value.
*rs964184 and rs2266788 was intentionally added for comparison between rs651821 and the UK Biobank cohort (PIP under threshold)

## Sheet: Table S6
Table S6. Fine-mapping results of UK Biobank participants based on TG values (PIP>0.1)
CHR:POS(hg19)	rsID	Effect Allele	MAF	P-value	Beta	Standard error	PIP	Credible Set	Nearest Gene
11:116648917	rs964184	G	0.138	1.80E-813	0.158	0.006	1	1	ZPR1
11:116695818	rs11827893	T	0.00765	3.3e-190	-0.349	0.027	0.984	2	APOA4
11:116701354	rs138326449	A	0.00106	9.72e-68	-1.021	0.135	1	3	APOC3
11:116680918	rs1263172	G	0.248	4.88e-05	0.008	0.005	1	4	APOA4
11:116599754	rs73586556	A	0.00323	1.08e-83	-0.366	0.043	1	5	BUD13
11:116640604	rs4938311	T	0.016	6.97e-20	0.065	0.016	1	6	BUD13
11:116702123	rs5141	T	0.0905	2.89E-339	0.121	0.007	0.866	7	APOC3
11:116705568	rs10750098	G	0.0906	9.76E-335	0.121	0.007	0.134	7	APOA1
11:116643617	rs35585096	A	0.00187	1.59e-77	-0.529	0.065	0.513	8	BUD13
11:116642835	rs73588419	T	0.00185	1.15e-77	-0.535	0.066	0.294	8	BUD13
11:116618296	rs73586586	C	0.00193	3.97e-75	-0.499	0.063	0.158	8	BUD13
11:116638234	rs147074458	A	0.00205	5.06e-14	-0.158	0.048	0.312	9	BUD13
11:116618464	rs116833646	A	0.00205	3.73e-14	-0.159	0.048	0.168	9	BUD13
11:116623209	rs372884852	T	0.00204	4.78e-14	-0.159	0.048	0.127	9	BUD13
11:116650295	rs139636218	C	0.00632	2.75e-152	0.294	0.026	0.88	10	ZPR1
11:116663128	rs45611741	T	0.00618	2.14e-151	0.297	0.026	0.12	10	APOA5
11:116662579	*rs651821	C	0.0654	3.05E-442	0.16	0.008	0	0	APOA5
11:116660686	*rs2266788	G	0.0705	1.22E-591	0.18	0.008	0	0	APOA5
MAF: Minor allele frequency, PIP: Posterior inclusion probability, SE: Standard error
Variants are aligned in order of increasing credible set number and p-value.
*rs651821 and rs2266788 was intentionally added for comparison between rs964184 and the KoGES cohort (PIP under threshold)

## Sheet: Table S7
Table S7. Multilayered effects of rs651821 and rs2266788 in MetS prevalence, plasma TG and HDL values
	Total Number (N)	MetS prevalence (%)	TG mean (mg/dL)	SD (mg/dL)	HDL mean (mg/dL)	SD (mg/dL)
rs651821 genotypes
TT	28918	21.4	111.9	67.5	55.2	13.2
CT	24419	26.1	131.6	88.5	53	12.9
CC	5263	33.7	167.9	131	49.4	12.4
rs2266788 genotypes
AA	35880	23	118.7	78.9	53.1	13.2
AG	19863	26.2	132.7	90.6	50.9	13
GG	2857	31.1	153.7	115.3	44.2	12.7
rs2266788 genotypes within rs651821=TT subgroup
AA	28878	21.4	111.9	67.5	55.2	13.2
AG	40	20	110.2	71.2	55.1	12.3
GG	0	-	-	-	-	-
rs2266788 genotypes within rs651821=CT subgroup
AA	6614	28.7	141.5	100.4	51.4	12.6
AG	17793	25.1	127.9	83.4	53.6	13
GG	12	25	120.6	41.9	49	7.7
rs2266788 genotypes within rs651821=CC subgroup
AA	388	45.1	234.2	197.9	44.2	10.8
AG	2030	35.2	175.1	131.1	48.4	11.8
GG	2845	31.1	153.8	115.4	50.9	12.8
MetS: Metabolic syndrome, TG: Triglycerides, HDL: High-density lipoprotein cholesterols, SD: Standard deviation
